# Supplementary material for: catena-Poly[[gallium(III)-bis­[μ-D/l-tartrato(2−)]-gallium(III)-di-μ-hydroxido] dihydrate]
Source: Acta Crystallogr Sect E Struct Rep Online. 2012 Jun 30;68(Pt 7):m989–90. doi: 10.1107/S1600536812028188 (PMC3393236; doi:10.1107/S1600536812028188)
Supplement: Supplementary file 1 [file e-68-0m989-sup1.cif]

##############################################################################
#                                                                            #
# This CIF contains the data in a paper accepted for publication in          #
# Acta Crystallographica Section E. It conforms to the requirements of       #
# Notes for Authors for Acta Crystallographica Section E, and has been       #
# peer reviewed under the auspices of the IUCr Commission on Journals.       #
#                                                                            #
# Full details of the Crystallographic Information File format               #
# are given in the paper "The Crystallographic Information File (CIF):       #
# a New Standard Archive File for Crystallography" by S. R. Hall, F. H.      #
# Allen and I. D. Brown [Acta Cryst. (1991), A47, 655-685].                  #
#                                                                            #
# The current version of the core CIF dictionary is obtainable from          #
# ftp://ftp.iucr.org/pub/cif_core.dic.                                       #
#                                                                            #
# Software is freely available for graphical display of the structure(s)     #
# in this CIF. For information consult the CIF software page                 #
# http://www.iucr.org/resources/cif/software.                                #
#                                                                            #
# This file may be used for bona fide research purposes within the           #
# scientific community so long as proper attribution is given to the journal # 
# article from which it was obtained.                                        #
#                                                                            #
##############################################################################
data_I
_audit_creation_method     SHELXL-97
_chemical_name_systematic
;
<i>catena</i>-Poly[[gallium(III)-bis[\m-<i>D</i>/<i>L</i>-tartrato(2-)]-
gallium(III)-di-\m-hydroxido] dihydrate]
;
_chemical_name_common     ?
_chemical_formula_moiety     'C8 H10 Ga2 O14, 2(H2 O)'
_chemical_formula_sum     'C8 H14 Ga2 O16'
_chemical_formula_iupac     '[Ga2 (C4 H4 O6)2 (O H)2], 2H2 O'
_chemical_formula_weight     505.64
_chemical_melting_point     ?
_symmetry_cell_setting     orthorhombic
_symmetry_space_group_name_H-M     'I b a m'
_symmetry_space_group_name_hall     -I22c
loop_
    _symmetry_equiv_pos_as_xyz
    'x, y, z'
    '-x, -y, z'
    '-x+1/2, y+1/2, -z'
    'x+1/2, -y+1/2, -z'
    'x+1/2, y+1/2, z+1/2'
    '-x+1/2, -y+1/2, z+1/2'
    '-x+1, y+1, -z+1/2'
    'x+1, -y+1, -z+1/2'
    '-x, -y, -z'
    'x, y, -z'
    'x-1/2, -y-1/2, z'
    '-x-1/2, y-1/2, z'
    '-x+1/2, -y+1/2, -z+1/2'
    'x+1/2, y+1/2, -z+1/2'
    'x, -y, z+1/2'
    '-x, y, z+1/2'
_cell_length_a     8.6830(17)
_cell_length_b     10.797(2)
_cell_length_c     16.158(3)
_cell_angle_alpha     90.00
_cell_angle_beta     90.00
_cell_angle_gamma     90.00
_cell_volume     1514.8(5)
_cell_formula_units_Z     4
_cell_measurement_reflns_used     7524
_cell_measurement_theta_min     3.01
_cell_measurement_theta_max     27.44
_cell_measurement_temperature     293(2)
_exptl_crystal_description     prism
_exptl_crystal_colour     colorless
_exptl_crystal_size_max     0.3
_exptl_crystal_size_mid     0.2
_exptl_crystal_size_min     0.15
_exptl_crystal_density_diffrn     2.217
_exptl_crystal_density_meas     ?
_exptl_crystal_density_method     'not measured'
_exptl_crystal_F_000     1008
_exptl_absorpt_coefficient_mu     3.649
_exptl_absorpt_correction_type     multi-scan
_exptl_absorpt_process_details     '(CrystalClear; Rigaku/MSC, 2002)'
_exptl_absorpt_correction_T_min     0.421
_exptl_absorpt_correction_T_max     0.578
_exptl_special_details     ?
_diffrn_ambient_temperature     293(2)
_diffrn_radiation_type     MoK\a
_diffrn_radiation_wavelength     0.71073
_diffrn_radiation_source     'fine-focus sealed tube'
_diffrn_radiation_monochromator     graphite
_diffrn_measurement_device_type     'Rigaku R-AXIS RAPID-S'
_diffrn_measurement_method     '\w scans'
_diffrn_detector_area_resol_mean     ?
_diffrn_reflns_number     7524
_diffrn_reflns_av_R_equivalents     0.0450
_diffrn_reflns_av_sigmaI/netI     0.0241
_diffrn_reflns_theta_min     3.01
_diffrn_reflns_theta_max     27.44
_diffrn_reflns_theta_full     27.44
_diffrn_measured_fraction_theta_max     0.999
_diffrn_measured_fraction_theta_full     0.999
_diffrn_reflns_limit_h_min     -11
_diffrn_reflns_limit_h_max     11
_diffrn_reflns_limit_k_min     -13
_diffrn_reflns_limit_k_max     14
_diffrn_reflns_limit_l_min     -20
_diffrn_reflns_limit_l_max     20
_diffrn_standards_number     0
_diffrn_standards_interval_count     0
_diffrn_standards_interval_time     0
_diffrn_standards_decay_%     0
_refine_special_details
;
Refinement of <i>F</i>^2^ against ALL reflections. The weighted <i>R</i>-factor
<i>wR</i> and goodness of fit <i>S</i> are based on <i>F</i>^2^, conventional
<i>R</i>-factors <i>R</i> are based on <i>F</i>, with <i>F</i> set to zero for
negative <i>F</i>^2^. The threshold expression of <i>F</i>^2^ >
\s(<i>F</i>^2^) is used only for calculating <i>R</i>-factors(gt) <i>etc</i>.
and is not relevant to the choice of reflections for refinement.
<i>R</i>-factors based on <i>F</i>^2^ are statistically about twice as large
as those based on <i>F</i>, and <i>R</i>- factors based on ALL data will be
even larger.
;
_reflns_number_total     897
_reflns_number_gt     756
_reflns_threshold_expression     I>2\s(I)
_refine_ls_structure_factor_coef     Fsqd
_refine_ls_matrix_type     full
_refine_ls_R_factor_all     0.0408
_refine_ls_R_factor_gt     0.0313
_refine_ls_wR_factor_gt     0.0708
_refine_ls_wR_factor_ref     0.0742
_refine_ls_goodness_of_fit_ref     1.142
_refine_ls_restrained_S_all     1.142
_refine_ls_number_reflns     897
_refine_ls_number_parameters     63
_refine_ls_number_restraints     0
_refine_ls_hydrogen_treatment     constr
_refine_ls_weighting_scheme     calc
_refine_ls_weighting_details
         'calc w=1/[\s^2^(Fo^2^)+(0.0342P)^2^+2.6518P] where P=(Fo^2^+2Fc^2^)/3'
_atom_sites_solution_hydrogens     geom
_atom_sites_solution_primary     direct
_atom_sites_solution_secondary     difmap
_refine_ls_shift/su_max     0.001
_refine_ls_shift/su_mean     0.000
_refine_diff_density_max     0.479
_refine_diff_density_min     -0.406
_refine_ls_extinction_method     none
_refine_ls_extinction_coef     ?
loop_
    _atom_type_symbol
    _atom_type_description
    _atom_type_scat_dispersion_real
    _atom_type_scat_dispersion_imag
    _atom_type_scat_source
    'C' 'C' 0.0033 0.0016
                         'International Tables Vol C Tables 4.2.6.8 and 6.1.1.4'
    'H' 'H' 0.0000 0.0000
                         'International Tables Vol C Tables 4.2.6.8 and 6.1.1.4'
    'O' 'O' 0.0106 0.0060
                         'International Tables Vol C Tables 4.2.6.8 and 6.1.1.4'
    'Ga' 'Ga' 0.2307 1.6083
                         'International Tables Vol C Tables 4.2.6.8 and 6.1.1.4'
_computing_data_collection     'RAPID-AUTO (Rigaku, 1998)'
_computing_cell_refinement     'RAPID-AUTO (Rigaku, 1998)'
_computing_data_reduction     'CrystalStructure (Rigaku/MSC, 2002)'
_computing_structure_solution     'SHELXS97 (Sheldrick, 2008)'
_computing_structure_refinement     'SHELXL97 (Sheldrick, 2008)'
_computing_molecular_graphics     'SHELXTL (Sheldrick, 2008)'
_computing_publication_material     'SHELXTL (Sheldrick, 2008)'
loop_
    _atom_site_type_symbol
    _atom_site_label
    _atom_site_fract_x
    _atom_site_fract_y
    _atom_site_fract_z
    _atom_site_U_iso_or_equiv
    _atom_site_adp_type
    _atom_site_calc_flag
    _atom_site_refinement_flags
    _atom_site_occupancy
    _atom_site_symmetry_multiplicity
    _atom_site_disorder_assembly
    _atom_site_disorder_group
    Ga Ga1 0.5000 0.5000 0.59085(2) 0.01685(16) Uani d S 1 2 . .
    O O1 0.3677(2) 0.42047(17) 0.67803(11) 0.0176(4) Uani d . 1 1 . .
    H H2 0.3488 0.3398 0.6730 0.021 Uiso d R 1 1 . .
    O O2 0.3489(2) 0.63361(18) 0.60822(12) 0.0217(4) Uani d . 1 1 . .
    O O3 0.1354(2) 0.68818(19) 0.67612(14) 0.0290(5) Uani d . 1 1 . .
    O O4 0.5962(3) 0.5850(3) 0.5000 0.0205(6) Uani d S 1 2 . .
    H H4 0.6917 0.6148 0.5000 0.025 Uiso d SR 1 2 . .
    C C1 0.2355(3) 0.4887(2) 0.70276(16) 0.0155(5) Uani d . 1 1 . .
    H H1 0.1423 0.4434 0.6870 0.019 Uiso calc . 1 1 . .
    C C2 0.2388(3) 0.6141(3) 0.65840(16) 0.0180(6) Uani d . 1 1 . .
    O O1W 0.4116(5) 0.8743(5) 0.5000 0.0808(15) Uani d S 1 2 . .
    H H1W 0.4511 0.8331 0.5428 0.097 Uiso d R 1 1 . .
loop_
    _atom_site_aniso_label
    _atom_site_aniso_U_11
    _atom_site_aniso_U_22
    _atom_site_aniso_U_33
    _atom_site_aniso_U_12
    _atom_site_aniso_U_13
    _atom_site_aniso_U_23
    Ga1 0.0208(2) 0.0157(2) 0.0140(2) -0.00133(18) 0.000 0.000
    O1 0.0212(10) 0.0105(9) 0.0212(9) 0.0016(8) 0.0037(8) 0.0014(8)
    O2 0.0252(11) 0.0174(10) 0.0227(10) 0.0019(9) 0.0042(9) 0.0071(8)
    O3 0.0280(11) 0.0176(10) 0.0414(13) 0.0065(9) 0.0058(11) 0.0068(9)
    O4 0.0218(15) 0.0234(14) 0.0164(13) -0.0093(12) 0.000 0.000
    C1 0.0146(12) 0.0139(12) 0.0180(13) -0.0004(11) -0.0003(11) 0.0009(11)
    C2 0.0211(14) 0.0148(13) 0.0180(13) 0.0005(11) -0.0037(12) -0.0003(10)
    O1W 0.048(3) 0.105(4) 0.089(4) 0.008(3) 0.000 0.000
_geom_special_details
;
All e.s.d.'s (except the e.s.d. in the dihedral angle between two l.s. planes)
are estimated using the full covariance matrix. The cell e.s.d.'s are taken
into account individually in the estimation of e.s.d.'s in distances, angles
and torsion angles; correlations between e.s.d.'s in cell parameters are only
used when they are defined by crystal symmetry. An approximate (isotropic)
treatment of cell e.s.d.'s is used for estimating e.s.d.'s involving l.s.
planes.
;
loop_
    _geom_bond_atom_site_label_1
    _geom_bond_atom_site_label_2
    _geom_bond_site_symmetry_2
    _geom_bond_distance
    _geom_bond_publ_flag
    Ga1 O1 . 2.0102(19) yes
    Ga1 O2 . 1.970(2) yes
    Ga1 O4 9_666 1.9219(18) .
    Ga1 O4 . 1.9219(18) yes
    Ga1 O2 2_665 1.970(2) .
    Ga1 O1 2_665 2.0102(19) .
    Ga1 Ga1 9_666 2.9358(10) ?
    O1 C1 . 1.421(3) ?
    O1 H2 . 0.8900 ?
    O2 C2 . 1.271(3) ?
    O3 C2 . 1.236(3) ?
    O4 Ga1 9_666 1.9219(17) ?
    O4 H4 . 0.8900 ?
    C1 C2 . 1.532(4) ?
    C1 C1 8_456 1.546(5) ?
    C1 H1 . 0.9800 ?
    O1W H1W . 0.8900 ?
loop_
    _geom_angle_atom_site_label_1
    _geom_angle_atom_site_label_2
    _geom_angle_atom_site_label_3
    _geom_angle_site_symmetry_1
    _geom_angle_site_symmetry_3
    _geom_angle
    _geom_angle_publ_flag
    O4 Ga1 O4 9_666 . 80.41(12) ?
    O4 Ga1 O2 9_666 2_665 92.78(10) ?
    O4 Ga1 O2 . 2_665 99.74(10) ?
    O4 Ga1 O2 9_666 . 99.74(10) ?
    O4 Ga1 O2 . . 92.78(10) ?
    O2 Ga1 O2 2_665 . 163.61(11) ?
    O4 Ga1 O1 9_666 2_665 170.89(9) ?
    O4 Ga1 O1 . 2_665 94.76(8) ?
    O2 Ga1 O1 2_665 2_665 80.36(7) ?
    O2 Ga1 O1 . 2_665 88.15(8) ?
    O4 Ga1 O1 9_666 . 94.76(8) ?
    O4 Ga1 O1 . . 170.89(9) ?
    O2 Ga1 O1 2_665 . 88.15(8) ?
    O2 Ga1 O1 . . 80.36(7) ?
    O1 Ga1 O1 2_665 . 91.02(11) ?
    O4 Ga1 Ga1 9_666 9_666 40.20(6) ?
    O4 Ga1 Ga1 . 9_666 40.20(6) ?
    O2 Ga1 Ga1 2_665 9_666 98.19(6) ?
    O2 Ga1 Ga1 . 9_666 98.19(6) ?
    O1 Ga1 Ga1 2_665 9_666 134.49(6) ?
    O1 Ga1 Ga1 . 9_666 134.49(6) ?
    C1 O1 Ga1 . . 115.90(15) ?
    C1 O1 H2 . . 112.6 ?
    Ga1 O1 H2 . . 117.4 ?
    C2 O2 Ga1 . . 118.06(17) ?
    Ga1 O4 Ga1 9_666 . 99.59(12) ?
    Ga1 O4 H4 9_666 . 125.3 ?
    Ga1 O4 H4 . . 125.3 ?
    O1 C1 C2 . . 108.2(2) ?
    O1 C1 C1 . 8_456 111.05(17) ?
    C2 C1 C1 . 8_456 108.8(3) ?
    O1 C1 H1 . . 109.6 ?
    C2 C1 H1 . . 109.6 ?
    C1 C1 H1 8_456 . 109.6 ?
    O3 C2 O2 . . 125.9(3) ?
    O3 C2 C1 . . 116.7(2) ?
    O2 C2 C1 . . 117.3(2) ?
loop_
    _geom_hbond_atom_site_label_D
    _geom_hbond_atom_site_label_H
    _geom_hbond_atom_site_label_A
    _geom_hbond_site_symmetry_A
    _geom_hbond_distance_DH
    _geom_hbond_distance_HA
    _geom_hbond_distance_DA
    _geom_hbond_angle_DHA
    O1 H2 O3 12_655 0.89 1.64 2.509(3) 163.0
    O4 H4 O1W 11_675 0.89 1.91 2.774(5) 162.3
    O1W H1W O2 . 0.89 2.56 3.179(5) 127.4
_iucr_refine_instructions_details
;
TITL a in Ibam
CELL 0.71073   8.6830  10.7974  16.1576  90.000  90.000  90.000
ZERR   8.00   0.0017   0.0022   0.0032   0.000   0.000   0.000
LATT  2
SYMM -X, -Y, Z
SYMM 0.5-X, 0.5+Y, -Z
SYMM 0.5+X, 0.5-Y, -Z
SFAC C H O GA
UNIT 32 56 64 8
L.S. 8
BOND $H
eqiv $1 -x+1/2, y-1/2, z
eqiv $2 x+1/2, -y+3/2, z
htab O1 O3_$1
htab O4 O1W_$2
htab O1W O2
FMAP 2
PLAN -20
ACTA
WGHT    0.034200    2.651800
FVAR       0.10753
GA1   4    0.500000    0.500000    0.590848    10.50000    0.02082    0.01572 =
         0.01402    0.00000    0.00000   -0.00133
O1    3    0.367719    0.420473    0.678034    11.00000    0.02115    0.01046 =
         0.02123    0.00139    0.00371    0.00163
AFIX   3
H2    2    0.348779    0.339813    0.673034    11.00000   -1.20000
AFIX   0
O2    3    0.348945    0.633612    0.608222    11.00000    0.02516    0.01737 =
         0.02266    0.00707    0.00419    0.00186
O3    3    0.135381    0.688180    0.676125    11.00000    0.02796    0.01764 =
         0.04136    0.00680    0.00581    0.00652
O4    3    0.596176    0.584965    0.500000    10.50000    0.02178    0.02342 =
         0.01636    0.00000    0.00000   -0.00928
AFIX   3
H4    2    0.691746    0.614765    0.500000    10.50000   -1.20000
AFIX   0
C1    1    0.235549    0.488739    0.702762    11.00000    0.01457    0.01388 =
         0.01797    0.00085   -0.00033   -0.00043
AFIX  11
H1    2    0.142281    0.443391    0.687007    11.00000   -1.20000
AFIX   0
C2    1    0.238791    0.614109    0.658401    11.00000    0.02109    0.01482 =
         0.01796   -0.00033   -0.00371    0.00048
O1W   3    0.411600    0.874293    0.500000    10.50000    0.04820    0.10546 =
         0.08865    0.00000    0.00000    0.00779
AFIX   3
H1W   2    0.451090    0.833143    0.542750    11.00000   -1.20000
HKLF 4
REM  a in Ibam
REM R1 =  0.0313 for    756 Fo > 4sig(Fo)  and  0.0408 for all    897 data
REM     63 parameters refined using      0 restraints
END
;
data_global
_journal_date_recd_electronic     2012-06-06
_journal_date_accepted     2012-06-21
_journal_name_full     'Acta Crystallographica, Section E'
_journal_year     2012
_journal_volume     68
_journal_issue      7
_journal_page_first     m989
_journal_page_last     m990
_journal_paper_category     QM
_journal_paper_doi     10.1107/S1600536812028188
_journal_coeditor_code     VN2042
_publ_contact_author_name     'Qinhe Pan'
_publ_contact_author_address
;
Department of Materials and Chemical Engineering
Ministry of Education Key Laboratory of Advanced Materials of Tropical Island
Resources
Hainan University, Haikou 570228, People's Republic of China
;
_publ_contact_author_email     panqinhe@163.com
_publ_contact_author_fax     +86-898-66193342
_publ_contact_author_phone     +86-898-66193342
_publ_section_title
;\
<i>catena</i>-Poly[[gallium(III)-bis[\m-<i>D</i>/<i>L</i>-tartrato(2-)]-\
gallium(III)-di-\m-hydroxido] dihydrate]
;
loop_
    _publ_author_name
    _publ_author_footnote
    _publ_author_address
    'Liu, Xiaojing' .
;
Department of Materials and Chemical Engineering
Ministry of Education
Key Laboratory of Advanced Materials of Tropical Island Resources,
Hainan University, Haikou 570228, People's Republic of China
;
    'Tian, Ruijing' .
;
Department of Materials and Chemical Engineering
Ministry of Education
Key Laboratory of Advanced Materials of Tropical Island Resources,
Hainan University, Haikou 570228, People's Republic of China
;
    'Zhang, Cailing' .
;
Department of Materials and Chemical Engineering
Ministry of Education
Key Laboratory of Advanced Materials of Tropical Island Resources,
Hainan University, Haikou 570228, People's Republic of China
;
    'Zhi, Xia' .
;
Department of Materials and Chemical Engineering
Ministry of Education
Key Laboratory of Advanced Materials of Tropical Island Resources,
Hainan University, Haikou 570228, People's Republic of China
;
    'Pan, Qinhe' .
;
Department of Materials and Chemical Engineering
Ministry of Education
Key Laboratory of Advanced Materials of Tropical Island Resources,
Hainan University, Haikou 570228, People's Republic of China
;
