# Supplementary material for: catena-Poly[[gallium(III)-bis­[μ-D/l-tartrato(2−)]-gallium(III)-di-μ-hydroxido] dihydrate]
Source: Acta Crystallogr Sect E Struct Rep Online. 2012 Jun 30;68(Pt 7):m989–90. doi: 10.1107/S1600536812028188 (PMC3393236; doi:10.1107/S1600536812028188)
Supplement: Supplementary file 2 [file e-68-0m989-Isup2.hkl]

# 
# h,k,l, Fc-squared, Fo-squared, sigma(Fo-squared) and status flag 
# 
data_I
_shelx_title ' a in Ibam' 
_shelx_refln_list_code          4 
_shelx_F_calc_maximum      318.61 
_exptl_crystal_F_000      1008.00 
_reflns_d_resolution_high  0.7710 
 
loop_ 
 _symmetry_equiv_pos_as_xyz 
 'x, y, z' 
 '-x, -y, z' 
 '-x+1/2, y+1/2, -z' 
 'x+1/2, -y+1/2, -z' 
 'x+1/2, y+1/2, z+1/2' 
 '-x+1/2, -y+1/2, z+1/2' 
 '-x+1, y+1, -z+1/2' 
 'x+1, -y+1, -z+1/2' 
 '-x, -y, -z' 
 'x, y, -z' 
 'x-1/2, -y-1/2, z' 
 '-x-1/2, y-1/2, z' 
 '-x+1/2, -y+1/2, -z+1/2' 
 'x+1/2, y+1/2, -z+1/2' 
 'x, -y, z+1/2' 
 '-x, y, z+1/2' 
 
_cell_length_a     8.6830 
_cell_length_b    10.7974 
_cell_length_c    16.1576 
_cell_angle_alpha  90.000 
_cell_angle_beta   90.000 
_cell_angle_gamma  90.000 
 
_shelx_F_squared_multiplier     1.000 
 
loop_ 
 _refln_index_h 
 _refln_index_k 
 _refln_index_l 
 _refln_F_squared_calc 
 _refln_F_squared_meas 
 _refln_F_squared_sigma 
 _refln_observed_status 
   2   0   0     2916.12     3104.46     77.41 o 
   4   0   0      153.62      134.36     27.99 o 
   6   0   0    13152.07    12465.92    280.14 o 
   8   0   0    33790.21    35208.23    675.12 o 
  10   0   0      416.94      321.47    102.19 o 
   1   1   0    96620.81    73919.11    558.57 o 
   3   1   0    14357.22    14243.66    148.24 o 
   5   1   0    11281.60    11164.73    165.78 o 
   7   1   0    29682.13    29904.86    397.90 o 
   9   1   0     3397.20     3375.51    119.23 o 
  11   1   0     3890.65     4316.41    366.52 o 
   0   2   0   101514.58    90922.75    929.23 o 
   2   2   0    21614.99    22083.84    194.53 o 
   4   2   0    47150.43    48667.14    427.29 o 
   6   2   0     6966.94     6657.55    135.36 o 
   8   2   0    12201.70    11845.52    230.81 o 
  10   2   0     3584.11     3586.17    194.32 o 
   1   3   0    61564.90    57793.78    527.21 o 
   3   3   0    39420.38    37350.64    336.23 o 
   5   3   0     9643.88     9670.41    160.91 o 
   7   3   0    12630.30    12586.37    228.18 o 
   9   3   0     6990.17     6959.70    217.54 o 
  11   3   0     2814.72     2823.93    322.57 o 
   0   4   0      148.61      135.23     13.96 o 
   2   4   0    36328.81    34437.04    564.73 o 
   4   4   0    60387.34    61221.60    671.08 o 
   6   4   0    11149.84    11837.51    212.83 o 
   8   4   0     5144.76     4886.08    177.91 o 
  10   4   0     4882.19     4967.52    281.37 o 
   1   5   0     3330.50     2964.97     59.04 o 
   3   5   0    77280.40    79300.01    799.76 o 
   5   5   0    27647.84    28275.09    370.49 o 
   7   5   0     2103.74     2197.58     90.94 o 
   9   5   0     3272.72     3160.64    153.05 o 
   0   6   0    24666.06    22327.61    434.63 o 
   2   6   0    15558.67    15356.23    199.50 o 
   4   6   0    27243.94    28057.84    361.91 o 
   6   6   0    12407.55    13156.98    255.82 o 
   8   6   0     5762.00     5764.42    174.12 o 
  10   6   0     1567.51     1415.65    166.55 o 
   1   7   0    16207.52    14948.68    373.55 o 
   3   7   0    14753.06    15483.10    232.36 o 
   5   7   0    16637.36    16930.02    286.46 o 
   7   7   0    11960.48    12622.34    272.62 o 
   9   7   0      590.75      684.04    113.59 o 
   0   8   0    20140.29    20096.68    584.61 o 
   2   8   0     5897.63     5830.90    123.59 o 
   4   8   0    32771.55    33162.35    444.34 o 
   6   8   0     3842.80     3784.28    132.24 o 
   8   8   0     3467.96     3522.02    171.66 o 
   1   9   0    14395.53    14629.21    346.94 o 
   3   9   0    10796.09    11108.99    243.65 o 
   5   9   0     5442.12     5229.60    174.97 o 
   7   9   0     7824.30     7871.15    245.88 o 
   0  10   0    24039.90    22339.26    697.79 o 
   2  10   0     5168.25     5324.29    206.79 o 
   4  10   0     9041.90     9618.86    302.04 o 
   6  10   0     2056.28     2122.07    149.42 o 
   1  11   0     6664.29     7255.58    263.86 o 
   3  11   0    11085.69    11166.91    353.16 o 
   5  11   0     3025.69     2699.69    162.82 o 
   0  12   0     8579.73     8074.37    568.18 o 
   2  12   0     6813.03     7243.82    284.98 o 
   4  12   0     2652.85     2960.77    192.69 o 
   1  13   0     9726.27     9695.10    363.44 o 
   3  13   0      964.79     1057.62    136.06 o 
   0  14   0     5409.38     5554.71    582.02 o 
   2   1   1       13.67       31.96      6.84 o 
   4   1   1        3.63       14.35     10.68 o 
   6   1   1      128.08      119.21     19.00 o 
   8   1   1      148.97      130.34     23.89 o 
  10   1   1      154.74      158.32     50.36 o 
   1   2   1     1123.15     1253.97     21.18 o 
   3   2   1     7822.23     8162.18     83.24 o 
   5   2   1     1034.16     1019.92     37.48 o 
   7   2   1      438.31      477.22     30.01 o 
   9   2   1      938.98      887.98     48.49 o 
  11   2   1      216.59      177.53     80.31 o 
   2   3   1       38.56       24.09      8.95 o 
   4   3   1      260.61      312.68     24.78 o 
   6   3   1       31.96       39.39     18.82 o 
   8   3   1      502.46      459.71     36.81 o 
  10   3   1       64.54       75.01     55.16 o 
   1   4   1     6624.28     7523.45     77.05 o 
   3   4   1     4044.40     4702.10     63.42 o 
   5   4   1     1955.33     1992.96     48.39 o 
   7   4   1      416.68      354.71     32.65 o 
   9   4   1      105.17      205.97     42.81 o 
   2   5   1     5267.51     5416.70     66.07 o 
   4   5   1        1.79       46.93     18.82 o 
   6   5   1      729.27      694.43     39.54 o 
   8   5   1       67.31       88.37     32.34 o 
  10   5   1       15.87      -15.39     52.92 o 
   1   6   1     1361.48     1418.38     26.62 o 
   3   6   1      953.11      903.02     30.65 o 
   5   6   1      125.45      154.17     25.79 o 
   7   6   1        2.87       -1.36     19.08 o 
   9   6   1      254.35      314.32     57.28 o 
   2   7   1      238.35      265.53     25.12 o 
   4   7   1       86.62      122.51     30.33 o 
   6   7   1      282.33      282.48     34.21 o 
   8   7   1      233.64      222.17     46.91 o 
   1   8   1      354.05      363.76     25.89 o 
   3   8   1     1483.73     1297.12     41.26 o 
   5   8   1      431.27      500.52     37.64 o 
   7   8   1        2.25       86.42     30.32 o 
   9   8   1        0.07        5.10     49.76 o 
   2   9   1     5216.75     5134.24    115.03 o 
   4   9   1       45.81       43.61     27.36 o 
   6   9   1      866.33      770.72     52.77 o 
   8   9   1       86.55      183.77     85.36 o 
   1  10   1      912.74      931.86     60.69 o 
   3  10   1      126.39       89.03     42.56 o 
   5  10   1      178.96      181.91     50.28 o 
   7  10   1        9.92      186.39     75.74 o 
   2  11   1      180.87      204.67     57.04 o 
   4  11   1       12.29       19.94     47.67 o 
   6  11   1       57.52      -13.75     46.36 o 
   1  12   1       22.61       79.88     51.19 o 
   3  12   1        1.68       -5.20     45.91 o 
   5  12   1        1.26      -41.76     53.84 o 
   2  13   1      487.23      546.65     80.93 o 
   4  13   1       21.51       25.91     67.18 o 
   2   0   2    54350.98    51266.85    305.36 o 
   4   0   2     3064.59     2754.30     56.26 o 
   6   0   2     1422.46     1432.44     59.11 o 
   8   0   2      162.43      234.06     42.40 o 
  10   0   2     3561.23     3470.25    205.84 o 
   1   1   2     9057.84     9132.35     81.90 o 
   3   1   2     3526.15     3300.49     38.49 o 
   5   1   2     6989.51     7135.00     83.88 o 
   7   1   2      610.22      615.43     34.15 o 
   9   1   2     2154.23     2109.11     82.99 o 
  11   1   2      265.84      345.18     89.33 o 
   0   2   2     2717.21     3335.12     37.18 o 
   2   2   2    20381.83    21679.29    129.35 o 
   4   2   2      433.39      368.26     17.71 o 
   6   2   2     4817.09     4808.90     76.69 o 
   8   2   2      606.03      589.01     40.43 o 
  10   2   2     1402.75     1318.88     83.69 o 
   1   3   2     6010.91     5117.65     46.92 o 
   3   3   2    11906.83    11802.84    123.25 o 
   5   3   2     4594.51     4678.42     72.42 o 
   7   3   2      139.19      158.90     26.08 o 
   9   3   2     1646.76     1669.95     80.83 o 
   0   4   2       25.64       74.04     29.39 o 
   2   4   2     6167.71     6597.88     70.51 o 
   4   4   2     4258.64     4171.84     64.78 o 
   6   4   2     5362.01     5419.72     90.36 o 
   8   4   2     1379.47     1341.42     57.77 o 
  10   4   2      546.71      664.79     72.02 o 
   1   5   2    10977.38    12079.76    181.01 o 
   3   5   2      543.36      424.44     20.85 o 
   5   5   2     2220.92     2222.34     53.06 o 
   7   5   2     3557.02     3566.22     82.87 o 
   9   5   2     1290.97     1257.42     69.13 o 
   0   6   2     1155.66     1003.16     43.29 o 
   2   6   2     5661.28     5623.48     71.07 o 
   4   6   2     1707.99     1583.61     43.97 o 
   6   6   2     4821.65     4800.05     94.95 o 
   8   6   2      803.86      820.95     60.27 o 
  10   6   2      329.81      295.44     76.50 o 
   1   7   2     2942.79     3002.77     61.76 o 
   3   7   2     1374.02     1312.02     38.03 o 
   5   7   2     3879.95     3813.07     81.74 o 
   7   7   2     1531.06     1576.82     65.77 o 
   9   7   2      952.05      810.50     85.21 o 
   0   8   2     6330.37     6181.96    196.93 o 
   2   8   2     5101.04     5290.47     98.61 o 
   4   8   2      220.58      277.41     28.21 o 
   6   8   2     4349.47     4250.32     97.50 o 
   8   8   2      750.84      721.21     72.77 o 
   1   9   2     2444.08     2335.67     63.70 o 
   3   9   2     1290.87     1315.12     57.41 o 
   5   9   2     2268.51     2082.21     78.01 o 
   7   9   2      316.58      393.67     52.49 o 
   0  10   2      121.86      226.80     69.33 o 
   2  10   2     4283.93     4051.04    127.04 o 
   4  10   2      952.01      961.90     63.60 o 
   6  10   2      870.82      894.91     68.31 o 
   1  11   2     1972.13     2059.92     88.19 o 
   3  11   2     1078.15     1004.41     78.57 o 
   5  11   2      576.26      548.67     65.88 o 
   0  12   2      291.63      317.15     89.87 o 
   2  12   2     1622.37     1568.74     90.60 o 
   4  12   2     1042.65     1011.18     85.88 o 
   1  13   2      272.25      277.17     68.15 o 
   3  13   2     1796.93     1826.22    117.45 o 
   2   1   3    13928.14    14832.07    111.00 o 
   4   1   3       77.91      134.08     11.65 o 
   6   1   3     1359.89     1350.39     36.04 o 
   8   1   3       14.31       59.62     31.58 o 
  10   1   3      525.41      616.39     68.67 o 
   1   2   3    16616.90    18156.74    105.44 o 
   3   2   3      577.76      672.19     17.92 o 
   5   2   3      759.28      753.20     24.98 o 
   7   2   3      756.07      789.31     41.38 o 
   9   2   3        0.11       -1.64     31.84 o 
  11   2   3      145.73       97.77     76.97 o 
   2   3   3       91.97       98.73     10.37 o 
   4   3   3       23.29       33.83     12.88 o 
   6   3   3       20.09       48.82     18.42 o 
   8   3   3        0.53       42.45     25.85 o 
  10   3   3      281.34      352.07     66.79 o 
   1   4   3     9884.34    10353.63     85.10 o 
   3   4   3     2662.28     3006.22     48.83 o 
   5   4   3     6440.54     7096.95     98.33 o 
   7   4   3       87.45       79.95     25.97 o 
   9   4   3     1671.74     1533.78     83.60 o 
   2   5   3        1.56       18.46     10.78 o 
   4   5   3      396.93      397.75     25.49 o 
   6   5   3      210.92      225.64     26.80 o 
   8   5   3      606.84      538.96     46.91 o 
  10   5   3        6.03      -13.25     49.99 o 
   1   6   3     2687.56     2516.45     52.74 o 
   3   6   3      828.46      730.03     29.10 o 
   5   6   3     1229.95     1198.56     41.68 o 
   7   6   3      352.05      373.67     36.22 o 
   9   6   3       40.52       79.62     50.58 o 
   2   7   3      949.68      966.97     35.96 o 
   4   7   3       20.83       60.23     23.76 o 
   6   7   3      747.21      721.78     41.05 o 
   8   7   3      211.14      194.33     49.79 o 
   1   8   3       53.24       85.75     32.27 o 
   3   8   3      789.28      853.15     38.67 o 
   5   8   3     1755.91     1593.00     56.34 o 
   7   8   3      150.80      234.68     48.48 o 
   9   8   3       90.27      112.57     75.05 o 
   2   9   3     3714.12     3388.57     85.22 o 
   4   9   3     1023.28     1016.70     53.47 o 
   6   9   3     1214.30     1155.15     69.70 o 
   8   9   3      663.38      671.23     80.77 o 
   1  10   3      370.17      396.80     52.81 o 
   3  10   3        5.16       46.57     37.26 o 
   5  10   3      126.62      110.73     43.16 o 
   7  10   3        4.19       14.05     59.71 o 
   2  11   3       25.48       82.73     51.88 o 
   4  11   3        0.08       -2.39     42.38 o 
   6  11   3       39.24       50.21     58.78 o 
   1  12   3      334.10      331.25     58.89 o 
   3  12   3      154.64      137.64     57.71 o 
   5  12   3       97.94      198.43     85.13 o 
   2  13   3      159.94      116.26     76.50 o 
   0   0   4    43406.00    43551.02    381.30 o 
   2   0   4     2180.99     1930.35     44.08 o 
   4   0   4     6265.44     5589.19     73.79 o 
   6   0   4    21441.75    21646.40    336.61 o 
   8   0   4     7038.49     7093.98    193.91 o 
  10   0   4       53.77      148.68     75.99 o 
   1   1   4    30501.64    30718.41    142.65 o 
   3   1   4     5810.34     5387.98     54.70 o 
   5   1   4    10477.26    10243.79    128.98 o 
   7   1   4     8580.37     8376.01    141.04 o 
   9   1   4     1343.68     1330.12     71.38 o 
  11   1   4      500.21      638.36    107.07 o 
   0   2   4     6182.71     5938.72    118.03 o 
   2   2   4    19601.44    19498.41    135.36 o 
   4   2   4    13386.17    12873.59    126.93 o 
   6   2   4     8337.97     8218.34    115.35 o 
   8   2   4     2518.64     2469.30     90.89 o 
  10   2   4     1599.78     1917.31    168.71 o 
   1   3   4     7178.38     7402.19     66.67 o 
   3   3   4    19763.56    20533.00    153.62 o 
   5   3   4    10300.86     9893.53    124.14 o 
   7   3   4     2167.92     2108.36     61.86 o 
   9   3   4     4048.88     4155.92    132.81 o 
   0   4   4     1993.80     1689.82     37.71 o 
   2   4   4    37610.90    39009.76    279.36 o 
   4   4   4     7746.71     7303.53     90.71 o 
   6   4   4     2558.84     2529.99     61.93 o 
   8   4   4      798.67      864.55     52.64 o 
  10   4   4     4537.10     4803.66    188.89 o 
   1   5   4     8083.07     7912.84     94.53 o 
   3   5   4    15880.01    16223.47    155.27 o 
   5   5   4     7467.77     7544.54    108.92 o 
   7   5   4      693.51      831.80     51.68 o 
   9   5   4     3506.05     3512.73    119.36 o 
   0   6   4    15221.03    14524.49    263.85 o 
   2   6   4    14162.36    14096.48    130.16 o 
   4   6   4     1830.33     1817.44     52.09 o 
   6   6   4     4799.11     5031.70     95.96 o 
   8   6   4     1746.17     1747.84     76.98 o 
   1   7   4    17121.07    17234.27    202.73 o 
   3   7   4     2237.83     2032.56     67.07 o 
   5   7   4     3081.70     3138.37     72.87 o 
   7   7   4     3431.94     3355.88    104.67 o 
   9   7   4     1354.96     1690.27    132.07 o 
   0   8   4    10752.52    10632.75    221.17 o 
   2   8   4     3996.40     3917.28     85.61 o 
   4   8   4     4020.05     3991.64     88.42 o 
   6   8   4     3838.26     3904.48    110.04 o 
   8   8   4     1900.28     2092.40    111.79 o 
   1   9   4     6196.55     5792.56    114.98 o 
   3   9   4     3261.18     3232.60     86.43 o 
   5   9   4     2649.91     2754.03     85.81 o 
   7   9   4     2531.71     2388.65    111.99 o 
   0  10   4     2682.74     2908.86    119.71 o 
   2  10   4     3438.24     3429.71     95.71 o 
   4  10   4     4039.75     3763.73    106.06 o 
   6  10   4     1769.22     1634.54    108.62 o 
   1  11   4     1094.70      990.76     69.27 o 
   3  11   4     5080.14     4892.30    149.38 o 
   5  11   4     3010.94     3046.51    129.88 o 
   0  12   4      466.93      417.24     83.77 o 
   2  12   4     3646.84     3699.89    145.43 o 
   4  12   4     1658.33     1699.99    110.44 o 
   1  13   4     1938.79     2035.21    120.54 o 
   3  13   4     1011.42      836.88    102.25 o 
   2   1   5    20885.83    22754.20    141.52 o 
   4   1   5     2336.20     2273.39     44.19 o 
   6   1   5     2708.07     2546.72     63.45 o 
   8   1   5      690.31      683.26     51.33 o 
  10   1   5      182.22      288.71     57.55 o 
   1   2   5    15919.05    16579.12    139.42 o 
   3   2   5     8559.04     9507.62     84.60 o 
   5   2   5     2332.53     2390.94     60.77 o 
   7   2   5       86.85       78.50     32.51 o 
   9   2   5       38.03       78.37     44.10 o 
   2   3   5     8098.73     8746.92     81.65 o 
   4   3   5      163.55      180.28     14.34 o 
   6   3   5     1154.39     1117.61     47.99 o 
   8   3   5       49.19       70.49     36.31 o 
  10   3   5       70.09       24.88     48.62 o 
   1   4   5     8449.06     9198.21    113.39 o 
   3   4   5     3688.40     3987.45     59.19 o 
   5   4   5     1224.11     1238.15     45.87 o 
   7   4   5      841.14      824.42     47.48 o 
   9   4   5      395.15      420.87     57.86 o 
   2   5   5      272.36      250.18     17.80 o 
   4   5   5     1718.87     1624.17     43.17 o 
   6   5   5        3.74       61.26     27.16 o 
   8   5   5      272.23      294.62     47.71 o 
  10   5   5        0.13      -16.62     50.23 o 
   1   6   5     1700.46     1640.22     50.89 o 
   3   6   5     2207.64     2131.08     48.33 o 
   5   6   5     2812.72     2639.22     62.05 o 
   7   6   5      181.10      245.20     40.61 o 
   9   6   5       16.63       59.63     49.00 o 
   2   7   5      100.68      166.00     25.62 o 
   4   7   5      107.07      128.31     29.31 o 
   6   7   5       42.43       61.68     29.41 o 
   8   7   5       89.64      103.10     40.96 o 
   1   8   5       47.21       63.69     21.37 o 
   3   8   5     1232.04     1102.89     50.50 o 
   5   8   5      154.86      236.03     35.22 o 
   7   8   5       76.90      105.39     41.45 o 
   2   9   5     1263.30     1384.50     55.71 o 
   4   9   5       88.09      105.27     36.19 o 
   6   9   5      412.17      422.93     59.26 o 
   8   9   5      361.09      258.20     84.78 o 
   1  10   5      245.82      352.53     41.93 o 
   3  10   5      211.91      239.53     38.60 o 
   5  10   5        0.39       30.77     39.82 o 
   7  10   5      103.11      228.98     75.23 o 
   2  11   5       58.99       78.22     43.40 o 
   4  11   5        5.88       -1.34     38.40 o 
   6  11   5       40.99       80.69     68.33 o 
   1  12   5      194.18      269.22     53.96 o 
   3  12   5      423.33      452.89     72.42 o 
   5  12   5     1149.42     1102.44    120.51 o 
   2  13   5       33.19       -5.77     43.17 o 
   0   0   6     7494.45     9184.21    237.50 o 
   2   0   6    45156.83    41892.04    363.81 o 
   4   0   6    50206.50    47332.77   1111.45 o 
   6   0   6    26540.92    25406.63    404.05 o 
   8   0   6      859.07     1024.35    144.67 o 
  10   0   6     4074.86     4007.80    214.00 o 
   1   1   6    29544.17    30353.74    183.11 o 
   3   1   6    25668.03    25183.01    197.73 o 
   5   1   6    26186.69    25514.79    346.45 o 
   7   1   6     7444.65     7394.84    145.58 o 
   9   1   6     4057.32     4240.15    140.92 o 
   0   2   6    22689.14    22596.38    292.13 o 
   2   2   6    31932.16    32006.52    215.10 o 
   4   2   6    19599.89    19834.56    199.21 o 
   6   2   6    16350.27    16144.87    225.70 o 
   8   2   6     5532.63     5724.51    139.19 o 
  10   2   6     2913.88     2930.58    141.08 o 
   1   3   6     9903.76     9584.47     91.59 o 
   3   3   6    47564.84    49228.94    332.04 o 
   5   3   6    21110.73    20785.76    234.24 o 
   7   3   6     4309.73     4177.99    106.34 o 
   9   3   6     3891.63     3936.56    145.35 o 
   0   4   6    50644.82    51081.68    650.09 o 
   2   4   6    22669.32    22921.13    246.72 o 
   4   4   6    18465.25    19026.44    212.91 o 
   6   4   6     3567.82     3466.09     88.16 o 
   8   4   6     7932.04     8016.93    179.53 o 
  10   4   6     3213.41     3250.45    149.57 o 
   1   5   6    42828.75    43649.68    284.30 o 
   3   5   6     7778.97     7626.75    112.32 o 
   5   5   6     4711.02     4720.51     97.56 o 
   7   5   6    12816.53    13074.29    214.13 o 
   9   5   6     4788.22     4986.53    166.62 o 
   0   6   6    36290.84    37793.68    574.62 o 
   2   6   6    17129.75    16129.77    154.77 o 
   4   6   6     8040.30     8471.68    118.54 o 
   6   6   6     6436.30     6461.95    132.02 o 
   8   6   6     5924.37     6193.29    164.17 o 
   1   7   6    29035.63    30201.25    312.92 o 
   3   7   6     5590.01     5388.98     94.42 o 
   5   7   6     5211.29     5438.51    110.98 o 
   7   7   6     6769.39     7073.69    156.67 o 
   9   7   6     3931.08     3774.49    176.45 o 
   0   8   6    27829.98    27044.15    429.02 o 
   2   8   6    13928.31    13878.60    199.15 o 
   4   8   6      332.11      478.40     39.06 o 
   6   8   6    12400.89    12099.97    231.63 o 
   8   8   6     5162.59     4955.35    178.76 o 
   1   9   6    10698.42    10367.63    171.40 o 
   3   9   6     6600.65     7096.39    142.97 o 
   5   9   6     7360.27     7853.49    179.03 o 
   7   9   6     3064.91     3063.46    126.11 o 
   0  10   6     1447.65     1710.78    136.23 o 
   2  10   6    10422.59    10400.34    184.73 o 
   4  10   6     7754.82     7914.23    171.95 o 
   6  10   6     4365.02     4001.24    159.29 o 
   1  11   6     3944.70     3901.20    130.75 o 
   3  11   6     6934.54     6537.51    178.79 o 
   5  11   6     4698.95     4963.71    201.33 o 
   0  12   6     1531.47     1828.68    156.55 o 
   2  12   6     3578.05     3441.25    133.93 o 
   4  12   6     9132.62     8991.97    287.36 o 
   1  13   6      952.50     1053.74     87.30 o 
   2   1   7      136.54      127.99     13.12 o 
   4   1   7       44.94       44.51     13.97 o 
   6   1   7        2.47       35.79     29.37 o 
   8   1   7       50.60       85.73     44.93 o 
  10   1   7       34.90       57.23     44.00 o 
   1   2   7      103.53      135.50     10.87 o 
   3   2   7     4811.46     4840.09     70.79 o 
   5   2   7      163.71      226.14     24.80 o 
   7   2   7       24.74       22.60     25.52 o 
   9   2   7      533.63      416.09     60.45 o 
   2   3   7      606.82      610.28     18.71 o 
   4   3   7       10.73       35.01     21.62 o 
   6   3   7        6.60        6.31     19.57 o 
   8   3   7      165.17      203.55     44.94 o 
  10   3   7       35.37       12.95     43.76 o 
   1   4   7       16.98       20.66     10.61 o 
   3   4   7     1478.35     1413.76     33.03 o 
   5   4   7      143.36      169.65     28.54 o 
   7   4   7        5.41       34.47     33.06 o 
   9   4   7       51.59       12.30     40.48 o 
   2   5   7      369.64      498.04     24.03 o 
   4   5   7       81.88      106.02     23.80 o 
   6   5   7       15.35       13.25     23.71 o 
   8   5   7       25.60       91.40     44.82 o 
   1   6   7        4.36       48.81     16.00 o 
   3   6   7      334.73      354.27     29.61 o 
   5   6   7       25.79       68.71     28.04 o 
   7   6   7        4.10       35.64     30.23 o 
   9   6   7       83.41       81.60     61.80 o 
   2   7   7        8.54       11.85     22.83 o 
   4   7   7        0.62       10.64     23.09 o 
   6   7   7        0.82       27.64     31.33 o 
   8   7   7       21.08       81.99     52.74 o 
   1   8   7      219.61      211.43     30.74 o 
   3   8   7      162.68      121.43     32.84 o 
   5   8   7        5.65       61.10     34.91 o 
   7   8   7       73.35       79.37     51.31 o 
   2   9   7      253.99      319.66     37.59 o 
   4   9   7      110.61      199.50     42.89 o 
   6   9   7      209.11      295.62     77.41 o 
   1  10   7      566.49      557.42     50.21 o 
   3  10   7      300.40      289.25     48.70 o 
   5  10   7      297.13      384.83     66.52 o 
   2  11   7        0.37       31.16     39.63 o 
   4  11   7       65.16       11.48     44.32 o 
   1  12   7      323.67      483.97     69.46 o 
   3  12   7      401.25      358.60     70.95 o 
   0   0   8     6496.40     6450.14    142.75 o 
   2   0   8      747.88      941.70     31.14 o 
   4   0   8      255.64      281.58     39.70 o 
   6   0   8      671.58      647.60     75.96 o 
   8   0   8     2614.74     2557.08    146.06 o 
  10   0   8      164.44      238.41    107.18 o 
   1   1   8      185.76      204.30     17.68 o 
   3   1   8     1556.41     1666.32     33.63 o 
   5   1   8       31.19       89.23     37.03 o 
   7   1   8      697.21      678.15     56.21 o 
   9   1   8       16.51       39.39     54.60 o 
   0   2   8     1690.98     1797.94     48.95 o 
   2   2   8       61.73       88.87     11.65 o 
   4   2   8     2017.11     2070.82     52.11 o 
   6   2   8       39.69       97.57     28.03 o 
   8   2   8      523.05      515.03     66.69 o 
  10   2   8        3.67      145.16     63.11 o 
   1   3   8     3429.05     3434.35     53.05 o 
   3   3   8      608.85      672.16     33.11 o 
   5   3   8       25.54       33.94     25.61 o 
   7   3   8     2535.96     2375.90     85.77 o 
   9   3   8        4.91      111.67     54.32 o 
   0   4   8     7998.46     8305.81    137.35 o 
   2   4   8       19.03       44.87     12.68 o 
   4   4   8      179.52      264.65     25.60 o 
   6   4   8        5.67       51.46     26.08 o 
   8   4   8      199.01      192.80     50.05 o 
   1   5   8       53.75       71.53     17.17 o 
   3   5   8     2899.45     2833.19     55.27 o 
   5   5   8      470.85      579.01     54.54 o 
   7   5   8       81.44      199.05     46.54 o 
   9   5   8        3.67       71.16     57.89 o 
   0   6   8      865.22      658.80     64.04 o 
   2   6   8      173.70      187.00     20.23 o 
   4   6   8     1474.23     1456.50     49.57 o 
   6   6   8      221.23      237.24     37.83 o 
   8   6   8       59.21      131.55     48.62 o 
   1   7   8       31.18       29.65     25.78 o 
   3   7   8     2009.57     1939.82     57.77 o 
   5   7   8       21.33        7.55     26.72 o 
   7   7   8       36.66       65.17     49.49 o 
   0   8   8     1018.03     1010.31     74.61 o 
   2   8   8      107.21      173.45     30.27 o 
   4   8   8     4916.81     4716.71    126.00 o 
   6   8   8      354.82      383.40     53.62 o 
   8   8   8       14.05      102.06     69.49 o 
   1   9   8      133.03      169.98     40.89 o 
   3   9   8      357.52      485.32     46.40 o 
   5   9   8       14.55      109.87     52.06 o 
   7   9   8      218.81      233.00     74.81 o 
   0  10   8     2223.66     2274.52    112.15 o 
   2  10   8       62.03       70.53     30.84 o 
   4  10   8        2.22       69.85     50.35 o 
   6  10   8      294.53      388.87     77.30 o 
   1  11   8      134.04      150.06     40.97 o 
   3  11   8        1.98       47.20     48.83 o 
   5  11   8      130.97       69.03     65.47 o 
   0  12   8     1149.37     1026.22    115.17 o 
   2  12   8        6.87       43.73     60.08 o 
   2   1   9     9872.94    10263.31    100.44 o 
   4   1   9     1262.18     1122.56     42.10 o 
   6   1   9     1258.16     1132.43     59.82 o 
   8   1   9      431.72      462.72     57.56 o 
  10   1   9      303.89      487.37    113.22 o 
   1   2   9       13.91       33.51     11.94 o 
   3   2   9      183.61      209.85     17.25 o 
   5   2   9     4375.22     4253.38     97.96 o 
   7   2   9     1228.24     1322.85     72.92 o 
   9   2   9      234.23      233.98     68.54 o 
   2   3   9     1579.57     1546.78     38.15 o 
   4   3   9      854.51      822.13     37.70 o 
   6   3   9       89.49      109.20     33.94 o 
   8   3   9      208.50      257.71     51.40 o 
   1   4   9      442.58      461.31     23.76 o 
   3   4   9      644.54      766.88     35.43 o 
   5   4   9     1729.10     1571.44     60.78 o 
   7   4   9        0.04       -5.06     28.96 o 
   9   4   9      432.71      359.47     65.73 o 
   2   5   9     1898.16     1819.73     44.94 o 
   4   5   9      100.66      215.72     46.82 o 
   6   5   9      155.21      170.52     35.34 o 
   8   5   9       21.28       23.58     42.26 o 
   1   6   9      365.56      423.75     25.87 o 
   3   6   9      514.73      414.20     32.77 o 
   5   6   9     2414.23     2371.32     76.93 o 
   7   6   9      204.64      315.09     56.47 o 
   2   7   9       33.74      100.71     29.67 o 
   4   7   9      129.96      201.03     39.10 o 
   6   7   9       74.94      224.53     50.86 o 
   8   7   9        4.72      132.84     67.11 o 
   1   8   9       82.21       43.28     33.34 o 
   3   8   9        0.00       54.69     35.50 o 
   5   8   9       78.60      182.07     59.33 o 
   7   8   9        0.01      -27.58     58.62 o 
   2   9   9        2.42        2.59     32.53 o 
   4   9   9        3.26       75.89     49.05 o 
   6   9   9      228.14      278.64     61.49 o 
   1  10   9       14.33       23.02     31.11 o 
   3  10   9      577.26      631.60     67.95 o 
   5  10   9      487.96      613.27     78.39 o 
   2  11   9        6.87       58.57     46.24 o 
   4  11   9       26.32      125.07     74.75 o 
   1  12   9     1364.90     1199.14    117.09 o 
   3  12   9        0.05      136.76     64.57 o 
   0   0  10    57868.67    59117.41    759.66 o 
   2   0  10    13392.02    13965.40    187.74 o 
   4   0  10     2525.01     2470.78    112.20 o 
   6   0  10     7234.28     7171.32    298.83 o 
   8   0  10     4884.52     5071.12    220.35 o 
   1   1  10    25110.24    25863.58    211.29 o 
   3   1  10     7511.08     7070.81     95.61 o 
   5   1  10     5824.29     5607.16    131.88 o 
   7   1  10     7865.12     7904.89    186.61 o 
   9   1  10     2138.13     2176.44    112.78 o 
   0   2  10    28142.00    27889.51    323.51 o 
   2   2  10    10043.67     9903.20    122.48 o 
   4   2  10    13098.19    13029.15    166.89 o 
   6   2  10     3177.79     3213.27    104.86 o 
   8   2  10     5397.14     5109.55    162.82 o 
   1   3  10    10644.58    10810.65    122.16 o 
   3   3  10    19439.23    19706.58    201.04 o 
   5   3  10     5016.61     5080.58    114.10 o 
   7   3  10     4777.11     4500.03    135.90 o 
   9   3  10     1752.21     1736.48    112.28 o 
   0   4  10    10928.20    10700.86    316.48 o 
   2   4  10     4317.99     4050.01     67.68 o 
   4   4  10    27397.65    28300.86    318.19 o 
   6   4  10     1498.28     1617.64     72.50 o 
   8   4  10     5708.04     5326.82    174.58 o 
   1   5  10     5922.92     5810.21     90.48 o 
   3   5  10    17055.54    17327.46    205.10 o 
   5   5  10     5853.20     6034.92    127.03 o 
   7   5  10     4616.73     4549.19    145.42 o 
   9   5  10      911.88      925.45     88.13 o 
   0   6  10    12235.48    13486.24    321.01 o 
   2   6  10     3307.79     3513.88     68.82 o 
   4   6  10    13935.47    13625.61    208.01 o 
   6   6  10     3750.26     3761.20    118.57 o 
   8   6  10     3639.34     3762.40    160.30 o 
   1   7  10     7696.80     7637.85    140.51 o 
   3   7  10     4879.12     4978.82    109.68 o 
   5   7  10     6121.62     6122.17    151.47 o 
   7   7  10     5647.25     5569.91    189.21 o 
   0   8  10     9644.47     9464.56    246.99 o 
   2   8  10     4970.12     5369.48    121.93 o 
   4   8  10     4201.76     4418.07    137.30 o 
   6   8  10     4502.08     4400.15    165.39 o 
   1   9  10     5609.50     5903.01    137.23 o 
   3   9  10     4101.50     4253.79    126.72 o 
   5   9  10     3434.78     3243.79    133.97 o 
   0  10  10     5008.71     4485.93    232.99 o 
   2  10  10     4127.94     4103.68    132.79 o 
   4  10  10     3559.74     3450.03    135.95 o 
   1  11  10     3269.77     3224.22    126.63 o 
   3  11  10     4549.58     4579.06    177.42 o 
   0  12  10     4180.03     4158.78    284.06 o 
   2  12  10     1543.81     1430.37    125.48 o 
   2   1  11     2110.51     2083.83     44.43 o 
   4   1  11        9.73       44.17     31.74 o 
   6   1  11      706.87      754.95     58.38 o 
   8   1  11        3.25       17.96     42.32 o 
   1   2  11      364.07      306.43     20.80 o 
   3   2  11      839.67      813.40     42.84 o 
   5   2  11       40.65        5.84     23.98 o 
   7   2  11      494.35      513.30     55.61 o 
   9   2  11       22.82      125.01     61.62 o 
   2   3  11      842.42      904.17     37.12 o 
   4   3  11       92.02      169.67     28.45 o 
   6   3  11      373.03      395.75     49.12 o 
   8   3  11      115.07      185.43     53.62 o 
   1   4  11     3603.99     3533.93     68.29 o 
   3   4  11     2039.40     1749.12     53.00 o 
   5   4  11     1409.40     1312.50     64.02 o 
   7   4  11      485.30      445.84     58.67 o 
   9   4  11      307.15      308.61     73.89 o 
   2   5  11      723.68      752.98     46.56 o 
   4   5  11        0.05       14.51     24.09 o 
   6   5  11      230.09      284.99     46.50 o 
   8   5  11        0.04       68.99     58.54 o 
   1   6  11       12.59       48.87     20.02 o 
   3   6  11       81.04      131.15     26.72 o 
   5   6  11       11.28       20.76     34.50 o 
   7   6  11       10.87       57.00     51.00 o 
   2   7  11       77.68       33.45     29.62 o 
   4   7  11       90.38      158.10     45.27 o 
   6   7  11       75.20       44.22     50.74 o 
   1   8  11      339.00      372.49     40.87 o 
   3   8  11      505.94      407.16     51.54 o 
   5   8  11       71.05      109.87     56.88 o 
   7   8  11       86.20      122.12     68.32 o 
   2   9  11     3103.62     3306.79    108.86 o 
   4   9  11       15.43       -8.97     39.42 o 
   6   9  11      850.34      738.59     89.67 o 
   1  10  11      283.51      324.60     52.33 o 
   3  10  11      294.01      382.68     65.13 o 
   5  10  11      216.88      318.70     77.45 o 
   2  11  11      238.02      246.30     64.84 o 
   0   0  12    34137.52    34321.07    565.95 o 
   2   0  12    13470.67    13255.59    204.44 o 
   4   0  12     1813.74     1997.58    111.19 o 
   6   0  12     4394.76     4289.05    211.33 o 
   8   0  12     4971.85     5085.05    232.61 o 
   1   1  12    16020.82    16633.12    173.65 o 
   3   1  12     7881.69     7588.06    117.83 o 
   5   1  12     5678.88     5494.76    137.01 o 
   7   1  12     3691.31     3776.02    129.77 o 
   9   1  12     3222.97     3235.52    137.73 o 
   0   2  12     9698.00    10181.97    181.08 o 
   2   2  12    16071.76    16382.19    198.32 o 
   4   2  12     4712.94     4850.49    121.87 o 
   6   2  12     6512.13     6437.84    166.58 o 
   8   2  12     2069.28     1947.92    103.15 o 
   1   3  12    17016.30    17648.69    189.18 o 
   3   3  12     4094.13     4048.36     91.28 o 
   5   3  12     6030.73     6028.54    156.04 o 
   7   3  12     3919.90     3915.58    138.68 o 
   0   4  12     1744.04     1686.25     69.01 o 
   2   4  12    16151.93    16339.41    200.01 o 
   4   4  12     3841.55     3846.96     94.75 o 
   6   4  12    10453.13    10160.19    221.76 o 
   8   4  12      980.49     1041.19     87.38 o 
   1   5  12     4402.33     4299.10     81.59 o 
   3   5  12    10613.12    10743.49    176.25 o 
   5   5  12    10546.83    10410.48    200.53 o 
   7   5  12      862.29      983.81     76.68 o 
   0   6  12     1408.19     1562.89     72.30 o 
   2   6  12    10975.24    11343.14    166.34 o 
   4   6  12     4947.82     4801.77    119.73 o 
   6   6  12     6295.98     5873.99    189.16 o 
   1   7  12     3389.50     3406.60     96.03 o 
   3   7  12     7759.77     8129.90    187.72 o 
   5   7  12     6725.92     6496.44    178.40 o 
   7   7  12     1250.78     1242.73    107.90 o 
   0   8  12     1601.20     1678.03    105.64 o 
   2   8  12     5691.68     5882.32    153.41 o 
   4   8  12     7697.97     7686.28    210.67 o 
   6   8  12     2155.97     2290.01    135.44 o 
   1   9  12     4768.58     5158.62    143.45 o 
   3   9  12     3358.33     3096.15    125.01 o 
   5   9  12     2605.06     2320.73    132.20 o 
   0  10  12     6251.48     5973.65    264.43 o 
   2  10  12     3548.68     3635.10    143.51 o 
   4  10  12     1066.09     1013.94     89.54 o 
   1  11  12     3934.93     3855.46    154.43 o 
   2   1  13      227.67      257.52     26.15 o 
   4   1  13       71.11      131.33     46.00 o 
   6   1  13        1.86       33.09     34.38 o 
   8   1  13        3.12        1.20     45.03 o 
   1   2  13       33.96       20.75     16.43 o 
   3   2  13     1758.81     1559.51     55.22 o 
   5   2  13      954.49      847.73     62.69 o 
   7   2  13      174.24      164.02     58.93 o 
   2   3  13      438.11      528.40     33.75 o 
   4   3  13       50.97       62.28     36.11 o 
   6   3  13        3.91       37.95     39.25 o 
   8   3  13       42.10      107.47     61.56 o 
   1   4  13      452.47      539.12     34.57 o 
   3   4  13       79.99      116.01     36.58 o 
   5   4  13       94.76      106.80     47.72 o 
   7   4  13        1.23       -2.48     42.43 o 
   2   5  13      298.08      261.26     32.23 o 
   4   5  13      200.24      258.65     41.30 o 
   6   5  13       69.21      223.72     50.94 o 
   1   6  13       28.43      110.00     33.27 o 
   3   6  13      383.69      368.59     38.84 o 
   5   6  13      353.34      333.34     55.12 o 
   7   6  13       81.75       90.16     60.62 o 
   2   7  13      125.97      207.92     41.01 o 
   4   7  13        6.47       51.59     50.18 o 
   6   7  13        0.08      -11.43     44.41 o 
   1   8  13       37.06       71.30     45.17 o 
   3   8  13       28.77       64.90     43.18 o 
   5   8  13       92.78      132.77     57.13 o 
   2   9  13      335.74      329.90     56.04 o 
   4   9  13      361.96      354.69     67.07 o 
   1  10  13       43.89       73.29     46.97 o 
   3  10  13      345.23      304.54     60.96 o 
   0   0  14     4257.41     4299.99    158.81 o 
   2   0  14       54.39       90.55     46.57 o 
   4   0  14     2665.30     2471.88    132.08 o 
   6   0  14     3811.41     3414.57    170.51 o 
   8   0  14      656.94      804.29    121.63 o 
   1   1  14     1025.65      947.53     39.23 o 
   3   1  14      264.93      317.69     36.17 o 
   5   1  14      279.12      386.36     51.57 o 
   7   1  14      685.96      736.97     77.95 o 
   0   2  14       56.42       60.65     29.26 o 
   2   2  14      635.86      685.48     38.72 o 
   4   2  14       67.71      180.82     40.68 o 
   6   2  14      377.64      431.26     56.23 o 
   8   2  14        7.59       83.53     73.79 o 
   1   3  14      180.13      189.68     25.71 o 
   3   3  14      267.37      330.07     37.95 o 
   5   3  14       93.20      102.80     39.51 o 
   7   3  14        7.19      -42.38     42.38 o 
   0   4  14      342.91      342.03     47.57 o 
   2   4  14     1072.54      983.49     46.41 o 
   4   4  14      717.15      744.25     60.93 o 
   6   4  14       91.40       40.80     44.37 o 
   1   5  14      113.78      146.76     27.40 o 
   3   5  14     2110.12     1895.37     71.58 o 
   5   5  14      376.33      359.32     58.34 o 
   7   5  14      720.14      598.12     84.59 o 
   0   6  14      142.85      108.56     41.45 o 
   2   6  14      485.66      425.41     44.40 o 
   4   6  14        7.32       22.80     34.49 o 
   6   6  14       66.14      169.37     71.08 o 
   1   7  14      501.95      561.72     51.27 o 
   3   7  14        5.90       45.64     48.68 o 
   5   7  14      144.12      133.02     65.71 o 
   0   8  14       77.35       47.90     57.59 o 
   2   8  14      330.03      317.15     52.95 o 
   4   8  14       84.05       86.21     57.18 o 
   1   9  14      164.74      181.38     56.53 o 
   3   9  14        4.17      113.48     61.67 o 
   0  10  14        4.07       96.56     72.01 o 
   2  10  14      199.38      217.69     76.64 o 
   2   1  15        6.04       25.02     25.62 o 
   4   1  15        2.03       44.94     40.25 o 
   6   1  15        2.24       82.87     49.76 o 
   1   2  15     1599.42     1496.29     52.92 o 
   3   2  15        8.71       23.19     35.42 o 
   5   2  15       16.01      -11.47     37.30 o 
   7   2  15      165.49      266.72     68.32 o 
   2   3  15       97.46      111.57     26.42 o 
   4   3  15       53.04       92.44     38.13 o 
   6   3  15       56.16      207.40     67.69 o 
   1   4  15        2.76       95.44     36.43 o 
   3   4  15       92.66      179.14     37.22 o 
   5   4  15      546.60      552.51     61.55 o 
   7   4  15       37.53       -0.32     39.27 o 
   2   5  15       36.86       55.74     32.42 o 
   4   5  15      164.23      247.13     49.24 o 
   6   5  15        4.65       72.76     55.29 o 
   1   6  15      195.78      205.34     42.38 o 
   3   6  15        2.00       27.23     38.80 o 
   5   6  15       17.39      109.99     62.34 o 
   2   7  15      236.00      216.52     51.65 o 
   4   7  15        1.37       58.19     60.55 o 
   1   8  15       48.51      148.49     52.98 o 
   3   8  15       14.51       65.58     50.30 o 
   2   9  15      213.73      239.22     65.04 o 
   0   0  16     5309.54     5430.43    203.33 o 
   2   0  16     4443.52     4322.66    147.61 o 
   4   0  16    14419.00    15022.70    419.11 o 
   6   0  16     3452.60     3469.08    186.84 o 
   1   1  16     5885.83     5930.77    117.38 o 
   3   1  16     8520.87     8899.19    200.67 o 
   5   1  16     6547.20     6640.60    181.06 o 
   7   1  16     3442.48     3478.74    146.57 o 
   0   2  16     6929.10     6983.98    197.66 o 
   2   2  16     6675.45     7103.61    156.86 o 
   4   2  16     7071.63     7130.55    183.05 o 
   6   2  16     4423.18     4398.01    164.62 o 
   1   3  16     6694.53     6571.43    135.89 o 
   3   3  16     7098.56     7397.81    181.38 o 
   5   3  16     5097.57     5212.03    166.27 o 
   0   4  16     5849.33     5782.55    182.21 o 
   2   4  16    10342.33    10598.50    192.79 o 
   4   4  16     2466.01     2472.19    118.89 o 
   6   4  16     3902.43     3731.35    151.54 o 
   1   5  16     9075.67     9449.07    169.59 o 
   3   5  16     3481.10     3459.52    122.14 o 
   5   5  16     2795.33     2580.43    132.50 o 
   0   6  16     7332.86     7246.01    307.72 o 
   2   6  16     6719.33     6752.74    186.62 o 
   4   6  16     1998.19     1985.29    122.29 o 
   1   7  16     6395.69     6653.34    205.70 o 
   3   7  16     3291.64     3470.51    169.15 o 
   0   8  16     8803.93     8750.81    321.07 o 
   2   8  16     2279.66     2348.15    124.35 o 
   2   1  17      366.41      475.45     53.87 o 
   4   1  17        1.92      104.03     44.50 o 
   6   1  17      151.10      141.74     66.34 o 
   1   2  17       88.39       70.02     31.87 o 
   3   2  17       82.28      166.21     48.03 o 
   5   2  17       57.94       15.33     46.89 o 
   2   3  17      391.04      335.38     47.63 o 
   4   3  17       28.77        6.51     44.43 o 
   6   3  17      108.36      107.76     57.91 o 
   1   4  17      833.63      715.13     53.51 o 
   3   4  17      834.26      778.49     72.79 o 
   5   4  17      619.87      570.51     76.37 o 
   2   5  17      467.18      493.34     55.49 o 
   4   5  17       11.00       34.03     49.42 o 
   1   6  17       92.50      245.05     64.78 o 
   3   6  17       89.63      193.44     72.15 o 
   2   7  17        6.68       33.78     64.79 o 
   1   8  17      682.08      671.23     85.67 o 
   0   0  18      131.77      465.45     96.04 o 
   2   0  18     2886.17     2726.06    151.55 o 
   4   0  18     5691.92     5488.47    241.63 o 
   1   1  18     1381.18     1182.40     64.39 o 
   3   1  18     4152.84     4097.64    146.04 o 
   5   1  18     2214.84     2146.20    119.13 o 
   0   2  18     3457.91     3393.35    151.21 o 
   2   2  18     1649.84     1606.59     93.91 o 
   4   2  18     2714.24     2729.16    129.01 o 
   1   3  18     2826.31     2778.78    111.87 o 
   3   3  18     1722.02     1571.57     91.02 o 
   5   3  18     1434.43     1370.55     98.77 o 
   0   4  18     8681.89     8873.04    423.18 o 
   2   4  18      756.35      779.58     71.72 o 
   4   4  18     1490.65     1562.40    105.82 o 
   1   5  18     3664.66     3552.29    141.05 o 
   3   5  18     1053.15      999.19    114.60 o 
   0   6  18     3350.68     3359.50    289.93 o 
   2   6  18     1258.14     1189.92    115.79 o 
   1   7  18     1626.00     1716.96    136.92 o 
   2   1  19      276.47      383.51     58.50 o 
   4   1  19       82.04       57.53     53.96 o 
   1   2  19      665.26      574.75     71.43 o 
   3   2  19      154.01      103.21     81.91 o 
   2   3  19       66.19       95.05     50.44 o 
   4   3  19       57.65      123.43     79.51 o 
   1   4  19       58.68       13.81     48.69 o 
   3   4  19        0.02       54.75     92.81 o 
   2   5  19       63.40       47.62    105.24 o 
   0   0  20     1783.50     1639.69    310.47 o 
   2   0  20      112.80      198.09    100.39 o 
   1   1  20      798.80      654.47     87.79 o 
   3   1  20      877.39      853.94     90.55 o 
   0   2  20     1888.95     1851.13    319.12 o 
   2   2  20      206.04      205.31     59.55 o 
   1   3  20      292.12      318.05     89.14 o 
   0   4  20      593.02      319.12    157.40 o 
                                                 
